# Supplementary material for: Optimization of alkaline extraction of hemicellulose from sweet sorghum bagasse and its direct application for the production of acidic xylooligosaccharides by Bacillus subtilis strain MR44
Source: PLoS One. 2018 Apr 10;13(4):e0195616. doi: 10.1371/journal.pone.0195616 (PMC5892927; doi:10.1371/journal.pone.0195616)
Supplement: S1 Dataset — (XLS) [file pone.0195616.s001.xls]

## Sheet: Sheet1
		h	168			AVE		44
		0	0.012	0.012	0.012	0.012	2.12459e-18	0.017	0.017	0.017	0.017	0
		1.5	0.3	0.401	0.31	0.337	0.0556507	0.32	0.451	0.255	0.342	0.0998349
		3	0.58	0.541	0.565	0.562	0.0196723	0.6	0.556	0.689	0.615	0.0677569
		6	1.36	1.23	1.4	1.33	0.0888819	1.15	1.023	1.132	1.10167	0.0687192
		8	1.42	1.411	1.456	1.429	0.0238118	1.27	1.178	1.234	1.22733	0.0463609
		10	1.51	1.494	1.568	1.524	0.0389358	1.12	1.11	1.243	1.15767	0.0740698
		15	1.621	1.65	1.55	1.607	0.051449	1.2	1.211	1.12	1.177	0.0496689
		20.5	1.71	1.61	1.754	1.69133	0.0737925	1.31	1.25	1.39	1.31667	0.0702377
		23	1.8	1.832	1.861	1.831	0.0305123	1.35	1.28	1.254	1.29467	0.0496521
		27	2.07	2.132	1.921	2.041	0.108448	1.45	1.3	1.26	1.33667	0.100167
		29	2.1	2.351	2.132	2.19433	0.136617	1.3	1.23	1.28	1.27	0.0360555
		34	2.012	2.052	2.087	2.05033	0.0375278	1.312	1.287	1.421	1.34	0.0712531
		45	1.88	1.76	1.82	1.82	0.06	1.4	1.287	1.299	1.32867	0.0620672
		48	1.86	1.72	1.84	1.80667	0.0757188	1.28	1.267	1.1	1.21567	0.100381
			168			168
			168 na					44 na
		0	0.05	0.05	0.05	0.05	8.49837e-18	0.0432	0.0432	0.0432	0.0432	8.49837e-18
		4	0.05	0.068	0.053	0.057	0.029	0.0256	0.267	0.361	0.217867	0.173014
		8	0.373	0.357	0.387	0.372333	0.031	0.255	0.269	0.278	0.267333	0.0115902
		19	0.44	0.458	0.425	0.441	0.028	0.39	0.421	0.369	0.393333	0.0261598
		24	0.487	0.482	0.465	0.478	0.023	0.42	0.411	0.435	0.422	0.0121244
		30	0.534	0.523	0.545	0.534	0.034	0.457	0.475	0.469	0.467	0.00916515
		45	0.7	0.78	0.74	0.74	0.031	0.524	0.536	0.547	0.535667	0.0115036
		60	0.727	0.736	0.789	0.750667	0.03	0.621	0.642	0.655	0.639333	0.0171561
		68	0.737	0.748	0.781	0.755333	0.02	0.681	0.702	0.674	0.685667	0.0145717
		72	0.74	0.768	0.723	0.743667	0.026	0.721	0.754	0.699	0.724667	0.0276827

## Sheet: total CHO
		total CHO
					Mm
		Blank	0.249	0.2505	0.112786	22.5572
		1/200	0.252
		29 h 168 culture	0.108	0.1	0.0412249	4.12249
		1/100	0.092
		44	0.087	0.0835	0.0333793	3.33793
			0.08
		44h 168	0.124	0.1195	0.0504969	5.04969	0.223862
		1/100	0.115
		MR44	0.109	0.1055	0.04384	4.384	0.194351
		1/100	0.102
		0.1mM xylose stand	0.222	0.219	0.097808
			0.216
	centifuge blank 10min keep the condition the same as culture
		1/100	0.101	0.11	0.0459797	4.59797
			0.119

## Sheet: reducing sugar
	protein concentration check
					mg/ml
		blank	1.29	1.245	1.07787
			1.2
	48 h culture	168	1.188	1.217	1.05157
			1.246
		44	0.969	1.006	0.853372
			1.043
	reducing sugar				mM
		blank	2.563	2.554	1.47706
			2.545
	48 h culture	168	3.099	3.125	1.82492
			3.151
		44	2.549	2.5655	1.48407
			2.582
