# Supplementary material for: Optimization of alkaline extraction of hemicellulose from sweet sorghum bagasse and its direct application for the production of acidic xylooligosaccharides by Bacillus subtilis strain MR44
Source: PLoS One. 2018 Apr 10;13(4):e0195616. doi: 10.1371/journal.pone.0195616 (PMC5892927; doi:10.1371/journal.pone.0195616)
Supplement: S2 Dataset — (XLSX) [file pone.0195616.s002.xlsx]

## Sheet: Sheet1
		5 g bagasse for extraction
			NaOH extraction (g)	KOH extraction (g)
		Arabinose	0.265	0.285
		Glucose	0.085	0.025
		Mannose	ND	0.11
		Xylose	3.95	3.18
		Lignin and ash	0.28	0.55
